# Supplementary material for: Long-Term Outcomes of COVID-19 in Hospitalized Type 2 Diabetes Mellitus Patients
Source: Biomedicines. 2024 Feb 19;12(2):467. doi: 10.3390/biomedicines12020467 (PMC10886829; doi:10.3390/biomedicines12020467)
Supplement: Supplementary file 1 [file biomedicines-12-00467-s001.zip]

Archive with 1 entries (1 files):
- biomedicines-2851055-supplementary.pdf
